# Supplementary material for: Anti-Obesity Effects of Dietary Fibers Extracted from Flaxseed Cake in Diet-Induced Obese Mice
Source: Nutrients. 2023 Mar 31;15(7):1718. doi: 10.3390/nu15071718 (PMC10097256; doi:10.3390/nu15071718)
Supplement: Supplementary file 1 [file nutrients-15-01718-s001.zip]

Archive with 1 entries (1 files):
- nutrients-2286489-supplementary.pdf
